# Supplementary material for: Assessment of Potential Anti-Methanogenic and Antimicrobial Activity of Ethyl Nitroacetate, α-Lipoic Acid, Taurine and L-Cysteinesulfinic Acid In Vitro
Source: Microorganisms. 2023 Dec 23;12(1):34. doi: 10.3390/microorganisms12010034 (PMC10819541; doi:10.3390/microorganisms12010034)
Supplement: Supplementary file 1 [file microorganisms-12-00034-s001.zip]

Archive with 1 entries (1 files):
- microorganisms-2721691-supplementary.pdf
